# Supplementary material for: Time-Course Study of the Transcriptome of Peripheral Blood Mononuclear Cells (PBMCs) from Sheep Infected with Fasciola hepatica
Source: PLoS One. 2016 Jul 20;11(7):e0159194. doi: 10.1371/journal.pone.0159194 (PMC4954650; doi:10.1371/journal.pone.0159194)
Supplement: S1 Table — (XLSX) [file pone.0159194.s002.xlsx]

## Sheet: Sheet1
S1 Table: Number of RNA-seq reads from control and infected animals
Control	Timepoint	Raw data	Total reads	Mapped	%	Coverage (X)
T0_con_1	Pre infection	17460066	8425058	4974083	59.03	31
T0_con_2	Pre infection	17708716	7316854	4292739	58.66	26.9
T0_con_3	Pre infection	14177372	3587204	2006910	55.94	12.6
T0_con_4	Pre infection	12240871	6797196	4045644	59.51	25.1
T1_con_1	2 WPI	17983952	12594300	7942094	63.06	50.7
T1_con_2	2 WPI	9917130	7260560	4334720	59.7	25.8
T1_con_3	2 WPI	20998097	14397814	9119762	63.34	59.4
T1_con_4	2 WPI	14666843	10980456	6460894	58.83	40.1
T2_con_1	8 WPI	26183944	19755190	11658317	59.01	79.8
T2_con_2	8 WPI	20057865	14057920	4510134	32.08	29.9
T2_con_3	8 WPI	14406295	9988526	5758283	57.64	41.7
T2_con_4	8 WPI	14655577	9944488	5781504	58.13	40.6
Infected	Timepoint	Raw data	Total reads	Mapped	%	Coverage (X)
T0_inf_1	Pre infection	9509154	6429896	3895515	60.58	25.9
T0_inf_2	Pre infection	12279841	6951736	4395053	63.22	32.2
T0_inf_3	Pre infection	21818044	14445930	9327307	64.56	59.6
T0_inf_4	Pre infection	14003943	6181348	3734212	60.41	23.9
T1_inf_1	2 WPI	20521130	14558188	9151876	62.86	57.9
T1_inf_2	2 WPI	15926896	4573956	2838217	62.05	16.9
T1_inf_3	2 WPI	12909243	7297690	4515802	61.87	28.9
T1_inf_4	2 WPI	17997790	11928394	7333557	61.47	41.5
T2_inf_1	8 WPI	23267315	18533532	10690752	57.68	67.1
T2_inf_2	8 WPI	18171647	11039484	6770534	61.33	46.1
T2_inf_3	8 WPI	14370899	9879410	6128210	62.03	39.5
T2_inf_4	8 WPI	24286016	18864536	6582104	34.89	48.7
