# Supplementary material for: Time-Course Study of the Transcriptome of Peripheral Blood Mononuclear Cells (PBMCs) from Sheep Infected with Fasciola hepatica
Source: PLoS One. 2016 Jul 20;11(7):e0159194. doi: 10.1371/journal.pone.0159194 (PMC4954650; doi:10.1371/journal.pone.0159194)
Supplement: S2 Table — A shows the differentially transcribed genes in each infected animal using NOISeq-sim comparing transcription levels at pre infection (T1) with 2 weeks post infection (T2). Also it shows the number of DTGs that were found in at least three animals and number of DTGs that were found uniquely in infected and not in control animals. B shows the results for the comparison between pre infection (T0) and 8 weeks post infection (T8). C shows the number of DTGs after comparing control and infected animals at transcription level at 2 weeks post infection (T1) with 8 weeks post infection (T2) (XLSX) [file pone.0159194.s003.xlsx]

## Sheet: Sheet1
A. T0 vs T1 within infected animals
Condition	Animal 1	Animal 2	Animal 3	Animal 4	Common in ¾ animals	Unique in Infected animals (not in control animals)
UP	346	2432	1682	879	154	149
DOWN	237	2573	1966	487	67	67
Total	583	5005	3648	1366	216	216
B. T0 vs T2 within infected animals
Condition	Animal 1	Animal 2	Animal 3	Animal 4	Common in ¾ animals	Unique in Infected animals (not in control animals)
UP	1649	476	241	513	82	78
DOWN	1241	272	276	480	18	17
Total	2890	748	517	993	101	95
C. Control vs infected NOISeqbio	Control vs infected animals
Condition	T0 vs T1	T0vsT2
Up	2187	1627
Down	2632	910
Total	4819	2537
S2 Table. A shows the differentially transcribed genes in each infected animal using NOISeq-sim comparing transcription levels at pre infection (T1) with 2 weeks post infection (T2). Also it shows the number of DTGs that were found in at least three animals and number of DTGs that were found uniquely in infected and not in control animals. B shows the results for the comparison between pre infect…
