# Supplementary material for: Time-Course Study of the Transcriptome of Peripheral Blood Mononuclear Cells (PBMCs) from Sheep Infected with Fasciola hepatica
Source: PLoS One. 2016 Jul 20;11(7):e0159194. doi: 10.1371/journal.pone.0159194 (PMC4954650; doi:10.1371/journal.pone.0159194)
Supplement: S3 Table — (XLSX) [file pone.0159194.s004.xlsx]

## Sheet: Sheet1
S3 Table. List of up-regulated genes and TPM (transcripts per million) values in PBMCs from sheep at 2 weeks post infection with Fasciola hepatica
			Pre infection time					2 weeks post infection					8 weeks post infection
Ensembl Transcript ID	Gene name	Description	T0_inf_1	T0_inf_2	T0_inf_3	T0_inf_4	Average_T0_inf	T1_inf_1	T1_inf_2	T1_inf_3	T1_inf_4	Average_T1_inf	T2_inf_1	T2_inf_2	T2_inf_3	T2_inf_4	Average_T2_inf
ENSOART00000000333	CKB	Uncharacterized protein [Source:UniProtKB/TrEMBL;Acc:W5NQ67]	9.67644	16.2022	8.0154	11.5133	11.3518	12.0523	33.8607	30.5723	45.1526	30.4095	32.4703	13.0059	9.90752	18.1177	18.3754
ENSOART00000000444	S100A9	S100 calcium binding protein A9 [Source:HGNC Symbol;Acc:HGNC:10499]	170.524	171.034	172.518	384.017	224.523	335.145	1820.75	725.756	1442.65	1081.07	2106.29	128.118	126.432	155.464	629.077
ENSOART00000000458	S100A12	S100 calcium binding protein A12 [Source:HGNC Symbol;Acc:HGNC:10489]	442.015	613.965	450.25	1017.75	630.995	1023.05	4652.39	2460.85	4911.69	3261.99	3660.13	457.157	522.493	418.636	1264.6
ENSOART00000000477	S100A8	S100 calcium binding protein A8 [Source:HGNC Symbol;Acc:HGNC:10498]	295.208	456.358	445.202	795.464	498.058	931.405	3844.2	3426.64	4067.3	3067.39	4519.3	361.507	326.62	308.056	1378.87
ENSOART00000000494	TARM1	Uncharacterized protein [Source:UniProtKB/TrEMBL;Acc:W5NQM6]	44.8912	29.6652	36.7137	59.9151	42.7963	60.6051	205.941	78.2783	344.449	172.318	213.353	56.328	41.4822	28.1676	84.8327
ENSOART00000000542	HSH2D	hematopoietic SH2 domain containing [Source:HGNC Symbol;Acc:HGNC:24920]	15.9212	19.415	21.0185	25.3858	20.4351	31.2741	116.272	45.4436	58.6205	62.9026	63.7553	29.9617	22.2786	18.6984	33.6735
ENSOART00000000685	S100A4	S100 calcium binding protein A4 [Source:HGNC Symbol;Acc:HGNC:10494]	455.013	398.652	389.399	854.435	524.375	463.935	1776.81	2815.39	1816.86	1718.25	2944.3	407.328	661.269	547.682	1140.14
ENSOART00000000710	FUOM	fucose mutarotase [Source:HGNC Symbol;Acc:HGNC:24733]	3.2283	5.66058	10.6542	19.1468	9.67247	10.5112	30.5701	40.6172	10.9175	23.154	22.8973	10.8031	15.5879	13.0308	15.5798
ENSOART00000001131	CKB	Uncharacterized protein [Source:UniProtKB/TrEMBL;Acc:W5NSF7]	16.9549	16.1367	14.9707	27.8709	18.9833	28.7028	75.6247	63.2712	85.9835	63.3955	76.0892	22.7709	22.2609	25.7597	36.7202
ENSOART00000001177	GNG11	guanine nucleotide-binding protein G(I)/G(S)/G(O) subunit gamma-11 [Source:RefSeq peptide;Acc:NP_001132917]	317.916	440.768	423.932	522.983	426.4	626.437	2169.77	2941	1143.33	1720.13	4343.05	571.028	545.968	1101.82	1640.47
ENSOART00000001258	CD300LD	Uncharacterized protein [Source:UniProtKB/TrEMBL;Acc:W5NSS9]	15.684	24.0046	8.39672	0	12.0213	33.5439	74.7433	26.6357	19.448	38.5927	21.3518	17.1837	7.82499	8.45494	13.7038
ENSOART00000001365	LGALS9	Ovis aries galectin-14 (LOC443162), mRNA. [Source:RefSeq mRNA;Acc:NM_001009251]	1233.88	82.8907	625.3	311.644	563.429	3933.02	4252.93	1630.57	31588.3	10351.2	10463.6	11198	11438.3	5766.57	9716.62
ENSOART00000002157	FCN2	Uncharacterized protein [Source:UniProtKB/TrEMBL;Acc:W5NVB1]	49.7548	26.1319	50.5786	257.538	96.001	33.2172	178.147	164.203	562.096	234.416	245.883	99.1185	173.896	210.166	182.266
ENSOART00000002348	RAB32	RAB32, member RAS oncogene family [Source:HGNC Symbol;Acc:HGNC:9772]	24.6995	19.4441	25.9528	16.127	21.5558	27.4297	67.6626	70.7069	94.0617	64.9652	152.749	22.4755	39.701	43.289	64.5535
ENSOART00000002477	RETN	resistin [Source:HGNC Symbol;Acc:HGNC:20389]	40.1547	16.3188	26.7155	66.2065	37.3489	27.8234	194.585	170.312	220.524	153.311	223.361	24.4589	76.8586	28.6787	88.3393
ENSOART00000002487	PRG3	Uncharacterized protein [Source:UniProtKB/TrEMBL;Acc:W5NW88]	0.796484	0.349688	0	3.31347	1.11491	6.08898	12.0312	16.0026	193.237	56.8399	1.51548	3.88236	6.90336	19.2636	7.89121
ENSOART00000002562	HLA-DRB1	Uncharacterized protein [Source:UniProtKB/TrEMBL;Acc:W5NWG2]	0	2.73194	1.78459	3.7329	2.06236	12.3371	17.5253	15.0373	0	11.2249	0	1.93274	0	5.90762	1.96009
ENSOART00000002818	CLEC6A	C-type lectin domain family 6 member A [Source:HGNC Symbol;Acc:HGNC:14556]	1.69465	12.6398	10.8372	10.0558	8.80684	15.5114	51.4007	47.7513	9.05816	30.9304	9.70808	13.9259	15.2423	30.8079	17.421
ENSOART00000002944	CLEC4E	C-type lectin domain family 4 member E [Source:HGNC Symbol;Acc:HGNC:14555]	1.72854	7.00105	6.30708	14.8267	7.46585	10.1176	35.5501	31.1756	60.2412	34.2711	14.4046	4.4394	0.921629	11.6836	7.8623
ENSOART00000003055	HCK	HCK proto-oncogene, Src family tyrosine kinase [Source:HGNC Symbol;Acc:HGNC:4840]	1.78785	12.5305	3.01245	42.1629	14.8734	10.729	75.3603	43.6941	44.7883	43.6429	47.9252	5.08927	8.72003	6.58897	17.0809
ENSOART00000003058	ALOX5	arachidonate 5-lipoxygenase [Source:HGNC Symbol;Acc:HGNC:435]	2.73686	0	0.137276	0.524283	0.849604	8.97015	4.77429	3.15225	24.7246	10.4053	4.14132	10.4908	8.78207	18.7526	10.5417
ENSOART00000003094	ART5	NAD(P)(+)--arginine ADP-ribosyltransferase [Source:UniProtKB/TrEMBL;Acc:W5NXY7]	12.5997	12.5888	13.0717	20.7616	14.7555	21.0476	64.3721	32.3369	69.9275	46.921	53.417	27.9277	27.64	14.1612	30.7865
ENSOART00000003186		Uncharacterized protein [Source:UniProtKB/TrEMBL;Acc:W5NY78]	7.05821	11.9477	11.0584	7.38191	9.36154	37.5306	22.1674	33.3927	59.1607	38.0629	12.3039	26.0372	19.2036	38.024	23.8922
ENSOART00000003212	TPPP3	tubulin polymerization-promoting protein family member 3 [Source:HGNC Symbol;Acc:HGNC:24162]	67.6757	50.0491	54.1936	138.253	77.543	121.713	231.31	200.326	694.313	311.915	294.889	91.7504	93.634	197.994	169.567
ENSOART00000003274	ATPIF1	ATPase inhibitory factor 1 [Source:HGNC Symbol;Acc:HGNC:871]	64.583	44.4177	58.8915	101.061	67.2383	79.9776	284.9	316.296	819.846	375.255	133.783	47.2129	60.0123	70.5043	77.878
ENSOART00000003334	LTC4S	Uncharacterized protein [Source:UniProtKB/TrEMBL;Acc:W5NYM4]	1.898	0	0.793151	1.13245	0.955902	2.73041	19.8904	7.45077	7.83952	9.47778	16.6403	2.62482	2.23318	1.09945	5.64943
ENSOART00000003538	TIMP2	TIMP metallopeptidase inhibitor 2 [Source:HGNC Symbol;Acc:HGNC:11821]	10.134	15.7214	14.9555	29.7059	17.6292	20.9052	58.9808	34.916	65.1409	44.9857	99.2565	19.5806	20.9848	20.0689	39.9727
ENSOART00000003750	RAMP2	receptor (G protein-coupled) activity modifying protein 2 [Source:HGNC Symbol;Acc:HGNC:9844]	21.3017	10.4761	15.863	33.4073	20.262	31.8436	44.467	57.7359	218.376	88.1056	177.897	51.1966	49.4844	49.4134	81.9977
ENSOART00000003962	SYTL1	synaptotagmin like 1 [Source:HGNC Symbol;Acc:HGNC:15584]	19.6918	12.2755	10.6542	26.1932	17.2037	27.614	53.4867	28.4306	61.8744	42.8514	34.556	26.417	25.4866	32.1551	29.6537
ENSOART00000003971	SMAD2	SMAD family member 2 [Source:HGNC Symbol;Acc:HGNC:6768]	3.24525	0	3.44716	0	1.6731	1.7086	24.9585	37.2689	22.3879	21.581	33.5807	6.43122	5.2462	6.46509	12.9308
ENSOART00000004073	HP	Uncharacterized protein [Source:UniProtKB/TrEMBL;Acc:W5P0Q4]	6.24477	0.590099	4.82754	7.42385	4.77157	4.56464	12.5013	14.1776	320.855	88.0246	16.7303	2.27034	1.5774	8.27686	7.21373
ENSOART00000004120	TMSB4Y	thymosin beta 4, Y-linked [Source:HGNC Symbol;Acc:HGNC:11882]	21556.4	16348.5	15123.5	23759.3	19196.9	21976.7	35699.1	40909.2	58226.9	39203	34225.9	25253.1	18868.9	15244.5	23398.1
ENSOART00000004304	GPATCH3	G-patch domain containing 3 [Source:HGNC Symbol;Acc:HGNC:25720]	4.38066	2.2584	0	0	1.65977	0	8.53495	4.81133	8.95766	5.57598	0	4.38032	1.70147	0	1.52045
ENSOART00000004756	C-C motif chemokine	C-C motif chemokine [Source:UniProtKB/TrEMBL;Acc:W5P2M5]	3.61807	3.17634	1.49478	6.4382	3.68185	2.76391	58.305	43.3924	16.7595	30.3052	71.0776	41.9211	28.9338	3.13576	36.2671
ENSOART00000004792	DYNLT1	dynein, light chain, Tctex-type 1 [Source:HGNC Symbol;Acc:HGNC:11697]	37.7822	79.7872	57.2136	48.643	55.8565	84.7851	267.404	187.596	86.6116	156.599	247.594	44.2927	42.4038	50.7451	96.2588
ENSOART00000005002	OXT	oxytocin/neurophysin I prepropeptide [Source:HGNC Symbol;Acc:HGNC:8528]	2.2793	0	0	0.901767	0.795267	8.27499	15.8653	7.29994	45.5421	19.2456	30.9848	6.01766	12.6813	14.6568	16.0851
ENSOART00000005067		C-C motif chemokine [Source:UniProtKB/TrEMBL;Acc:W5P3I2]	107.186	0.837795	40.6337	18.1612	41.7048	219.069	209.672	104.356	1367.33	475.107	669.153	282.856	265.217	533.931	437.789
ENSOART00000005196	CCL23	Uncharacterized protein [Source:UniProtKB/TrEMBL;Acc:W5P3V8]	872.565	991.512	973.753	1076.84	978.667	1687.2	3405.33	1996.99	3962.88	2763.1	2752.97	2057.29	1007.85	1238.57	1764.17
ENSOART00000005233	EEPD1	endonuclease/exonuclease/phosphatase family domain containing 1 [Source:HGNC Symbol;Acc:HGNC:22223]	4.09257	0.662951	1.47191	3.46027	2.42192	4.08724	9.18132	5.94251	12.1236	7.83367	19.2211	5.65475	5.98173	5.54372	9.10032
ENSOART00000005274	NAGPA	N-acetylglucosamine-1-phosphodiester alpha-N-acetylglucosaminidase [Source:HGNC Symbol;Acc:HGNC:17378]	0	0	0	0	0	0	8.69654	10.5276	5.66606	6.22255	0	0	3.19026	0	0.797564
ENSOART00000005584	ADGRE3	adhesion G protein-coupled receptor E3 [Source:HGNC Symbol;Acc:HGNC:23647]	15.8195	3.85386	12.8124	6.33334	9.70479	40.2526	28.1316	11.2968	76.8499	39.1327	34.2709	47.5843	32.8242	81.1194	48.9497
ENSOART00000005629	TYROBP	TYRO protein tyrosine kinase binding protein [Source:HGNC Symbol;Acc:HGNC:12449]	283.82	315.55	295.426	345.849	310.161	365.13	1420.65	644.356	1106.55	884.172	1199.12	305.441	330.121	341.868	544.137
ENSOART00000005947	GAPT	GRB2-binding adaptor protein, transmembrane [Source:HGNC Symbol;Acc:HGNC:26588]	15.3705	8.02826	12.5989	6.2914	10.5723	63.7208	31.951	12.7146	233.578	85.491	82.0911	72.1867	75.8217	182.463	103.141
ENSOART00000005971	GSN	gelsolin [Source:RefSeq peptide;Acc:NP_001232935]	62.7274	71.9629	57.3357	80.0056	68.0079	92.1304	207.468	115.487	162.381	144.367	189.72	82.247	73.0037	69.0487	103.505
ENSOART00000006047			0	772.068	449.549	2171.41	848.258	1209.15	2073.55	2876.95	0	1539.91	0	2843.38	3865.77	0	1677.29
ENSOART00000006172	SEC11C	SEC11 homolog C, signal peptidase complex subunit [Source:HGNC Symbol;Acc:HGNC:23400]	30.9273	11.8821	31.3523	34.9173	27.2698	22.4044	39.6192	90.8873	70.116	55.7567	89.4734	27.3622	29.4301	42.1663	47.108
ENSOART00000006378	NR1H3	nuclear receptor subfamily 1 group H member 3 [Source:HGNC Symbol;Acc:HGNC:7966]	14.1164	14.5412	12.515	14.6275	13.95	15.8967	42.3663	39.3352	38.5317	34.0325	40.2578	14.0018	11.3697	10.2435	18.9682
ENSOART00000006433		Uncharacterized protein [Source:UniProtKB/TrEMBL;Acc:W5P7D2]	1.85564	0	0	0	0.46391	47.6901	21.1538	10.0299	97.3784	44.063	10.1432	48.1076	40.2681	15.5627	28.5204
ENSOART00000006625	TALDO1	transaldolase 1 [Source:HGNC Symbol;Acc:HGNC:11559]	284.472	188.737	255.517	397.281	281.502	358.479	894.172	626.528	1039.78	729.74	1054.02	408.037	368.049	430.482	565.148
ENSOART00000006699	CAMK1	calcium/calmodulin-dependent protein kinase I [Source:HGNC Symbol;Acc:HGNC:1459]	3.51639	0	1.68545	1.98179	1.79591	13.3003	9.82768	9.53216	60.3291	23.2473	28.344	17.496	19.2745	23.8937	22.252
ENSOART00000007213	BLVRB	biliverdin reductase B [Source:HGNC Symbol;Acc:HGNC:1063]	19.6749	9.57272	10.044	16.0955	13.8468	17.8817	38.7672	42.216	43.6827	35.6369	43.1837	10.5499	18.92	13.6115	21.5663
ENSOART00000007427		Ferritin [Source:UniProtKB/TrEMBL;Acc:W5PA59]	38.8667	186.777	210.696	286.374	180.679	218.123	1012.59	642.304	376.083	562.275	1529.06	242.622	215.014	224.095	552.698
ENSOART00000007784	TM4SF5	transmembrane 4 L six family member 5 [Source:HGNC Symbol;Acc:HGNC:11857]	8.31224	0	3.12685	6.7318	4.54272	32.4383	68.8378	30.8136	81.7622	53.463	70.0873	28.1303	27.5071	36.8471	40.6429
ENSOART00000007805	AQP11	aquaporin 11 [Source:HGNC Symbol;Acc:HGNC:19940]	1.3303	6.76064	5.05634	3.38687	4.13354	10.2935	17.6281	27.8725	2.65086	14.6112	17.7957	4.21152	1.77236	9.03564	8.20379
ENSOART00000008060	C4BPA	complement component 4 binding protein, alpha [Source:HGNC Symbol;Acc:HGNC:1325]	4.63486	4.40024	8.45774	3.04084	5.13342	14.8665	14.4551	14.5999	56.5727	25.1235	18.4259	18.2134	15.2069	25.7287	19.3937
ENSOART00000008132	TGFB1	transforming growth factor beta 1 [Source:HGNC Symbol;Acc:HGNC:11766]	0	0	12.6828	47.0387	14.9304	5.30169	69.7633	76.6041	48.4568	50.0315	88.5731	27.8771	5.27278	0	30.4307
ENSOART00000008207	MRPL50	mitochondrial ribosomal protein L50 [Source:HGNC Symbol;Acc:HGNC:16654]	47.7806	33.5628	41.4955	38.0315	40.2176	43.4772	68.8966	169.633	76.7494	89.6891	29.6494	31.7594	48.483	52.3633	40.5638
ENSOART00000008472	GADD45G	growth arrest and DNA damage inducible gamma [Source:HGNC Symbol;Acc:HGNC:4097]	3.71128	0.466251	2.85992	6.94151	3.49474	5.55295	21.1538	8.59704	24.9633	15.0668	16.7603	5.18211	6.73498	25.1093	13.4467
ENSOART00000008581		Uncharacterized protein [Source:UniProtKB/TrEMBL;Acc:W5PDE5]	6.43119	3.65716	6.32233	5.05409	5.36619	21.0057	15.3218	22.3221	45.1526	25.9506	10.7884	15.4535	10.7051	22.4381	14.8463
ENSOART00000008641	AIF1	allograft inflammatory factor 1 [Source:HGNC Symbol;Acc:HGNC:352]	107.644	113.35	121.001	129.76	117.939	122.91	351.299	614.01	455.634	385.963	593.739	129.376	175.517	148.387	261.755
ENSOART00000008685	C1QB	complement component 1, q subcomponent, B chain [Source:HGNC Symbol;Acc:HGNC:1242]	6.1092	16.8579	8.54163	18.3185	12.4568	26.743	88.8458	58.5956	45.4793	54.9159	24.3527	18.9898	24.2814	11.4049	19.7572
ENSOART00000008698	C1QC	complement component 1, q subcomponent, C chain [Source:HGNC Symbol;Acc:HGNC:1245]	1.84717	13.463	3.60731	11.314	7.55788	19.2469	79.7673	43.1209	25.6795	41.9536	16.4902	13.5545	15.8981	7.31677	13.3149
ENSOART00000008842	ARL4A	ADP ribosylation factor like GTPase 4A [Source:HGNC Symbol;Acc:HGNC:695]	35.2995	24.1503	38.5898	51.6629	37.4256	30.6041	67.692	84.2359	136.061	79.6482	111.05	27.9783	44.4154	43.9471	56.8478
ENSOART00000009369	CD9	CD9 antigen [Source:RefSeq peptide;Acc:NP_001108236]	48.4923	96.2517	63.5894	63.973	68.0766	132.341	203.766	171.277	203.978	177.841	138.479	130.65	100.741	78.7579	112.157
ENSOART00000009534	ISCA1	Uncharacterized protein [Source:UniProtKB/TrEMBL;Acc:W5PG32]	30.1478	60.2994	47.2764	37.4443	43.792	71.4932	110.734	95.6534	87.3529	91.3084	86.5775	58.5646	43.9901	45.0388	58.5428
ENSOART00000009701	PYCARD	Uncharacterized protein [Source:UniProtKB/TrEMBL;Acc:W5PGJ7]	58.567	39.4929	51.1201	74.0917	55.8179	64.7091	213.682	159.573	154.341	148.076	175.721	49.3398	63.3443	56.9082	86.3283
ENSOART00000010034	PRG3	Uncharacterized protein [Source:UniProtKB/TrEMBL;Acc:W5PHH4]	0	0	0	2.8521	0.713025	2.42889	5.46472	18.9286	270.401	74.3057	0.9453	10.0266	10.067	18.5049	9.88595
ENSOART00000010071	PRG3	Uncharacterized protein [Source:UniProtKB/TrEMBL;Acc:W5PHL1]	0	0	0	0.398455	0.0996138	0.59466	5.0534	4.38901	74.1237	21.0402	0.180057	1.42635	2.88895	9.40728	3.47566
ENSOART00000010109	LRG1	leucine-rich alpha-2-glycoprotein 1 [Source:HGNC Symbol;Acc:HGNC:29480]	11.4134	23.9172	16.5799	38.3146	22.5563	31.4249	85.8931	37.9476	52.7911	52.0142	50.206	22.619	15.1183	26.4488	28.598
ENSOART00000010164	SLC43A3		9.60018	0	4.38521	9.04913	5.75863	8.73564	25.1348	20.9044	328.305	95.77	45.2844	25.8599	22.9521	35.6083	32.4262
ENSOART00000010478	CCL2	chemokine (C-C motif) ligand 2 [Source:HGNC Symbol;Acc:HGNC:10618]	0	0	0.57961	0.828368	0.351994	34.2809	15.8653	7.52618	53.8213	27.8734	40.3628	25.0581	24.6447	38.1247	32.0476
ENSOART00000010655	AHSP	alpha hemoglobin stabilizing protein [Source:HGNC Symbol;Acc:HGNC:18075]	0	0	0	0	0	1.59134	6.94842	4.4041	11.106	6.01246	4.50143	0.557035	0	1.06074	1.5298
ENSOART00000010845		Uncharacterized protein [Source:UniProtKB/TrEMBL;Acc:W5PJR7]	61.9563	36.8193	55.2231	52.1557	51.5386	65.5801	85.2173	137.794	137.267	106.465	134.623	71.1232	65.9054	79.5941	87.8114
ENSOART00000011302	MYL12B	myosin light chain 12B [Source:HGNC Symbol;Acc:HGNC:29827]	66.159	51.7903	53.5377	69.7716	60.3147	71.3676	103.595	168.049	173.248	129.065	163.297	77.681	93.9796	60.2995	98.8143
ENSOART00000011364	EBI3	Epstein-Barr virus induced 3 [Source:HGNC Symbol;Acc:HGNC:3129]	3.10968	9.83498	5.5368	5.17992	5.91535	9.89983	29.5124	15.3088	9.54813	16.0673	8.34265	7.40181	7.69206	3.77066	6.80179
ENSOART00000011400	PGLYRP1	peptidoglycan recognition protein 1 [Source:HGNC Symbol;Acc:HGNC:8904]	3.59265	0	2.67688	9.40564	3.91879	3.7606	11.6052	28.4607	369.764	103.398	17.7056	2.19438	0.717808	8.71819	7.334
ENSOART00000011504	HLA-A	Uncharacterized protein [Source:UniProtKB/TrEMBL;Acc:W5PLM1]	118.252	302.786	180.16	369.274	242.618	390.013	452.147	365.073	1057.67	566.226	94.455	283.514	175.916	240.966	198.713
ENSOART00000011629	TFF2	trefoil factor 2 [Source:HGNC Symbol;Acc:HGNC:11756]	14.3367	0.524532	7.16124	14.9001	9.23065	47.5896	79.3119	56.5896	142.343	81.4584	93.7048	41.2459	40.658	78.2546	63.4658
ENSOART00000011986	PADI4	peptidyl arginine deiminase, type IV [Source:HGNC Symbol;Acc:HGNC:18368]	6.13462	3.26376	5.71984	9.02816	6.03659	20.7545	23.9743	12.3073	49.7131	26.6873	20.0164	21.6568	19.5403	29.3523	22.6414
ENSOART00000012030	GPX4	Uncharacterized protein [Source:UniProtKB/TrEMBL;Acc:W5PN31]	34.9352	17.6738	31.3142	62.5889	36.628	47.4304	129.141	125.291	178.538	120.1	175.121	45.4743	62.272	53.2924	84.0399
ENSOART00000012088	EEF2	eukaryotic translation elongation factor 2 [Source:HGNC Symbol;Acc:HGNC:3214]	0	0	0	6.62694	1.65674	0	60.9639	76.5589	28.9585	41.6203	114.651	0	0	0	28.6629
ENSOART00000012097	CLEC3B	C-type lectin domain family 3 member B [Source:HGNC Symbol;Acc:HGNC:11891]	50.3395	31.268	48.2068	102.98	58.1985	45.1272	221.101	165.184	220.826	163.059	240.226	51.9984	79.9691	57.8916	107.521
ENSOART00000012146	CEBPD	CCAAT/enhancer binding protein (C/EBP), delta [Source:HGNC Symbol;Acc:HGNC:1835]	20.2426	14.3008	15.291	36.595	21.6073	18.0241	55.9399	39.5916	78.5962	48.038	74.6187	8.32176	13.8067	12.9457	27.4232
ENSOART00000012300	CD63	Tetraspanin [Source:UniProtKB/TrEMBL;Acc:W5PNU8]	123.819	131.41	119.209	169.773	136.053	203.081	529.96	485.19	1022.88	560.278	722.72	228.967	267.281	329.557	387.131
ENSOART00000012646	GLIPR2	Uncharacterized protein [Source:UniProtKB/TrEMBL;Acc:W5PPT8]	195.096	151.787	171.275	257.528	193.921	281.584	532.957	496.788	783.5	523.707	576.753	197.199	234.324	314.157	330.608
ENSOART00000012894	ALOX5AP	arachidonate 5-lipoxygenase-activating protein [Source:HGNC Symbol;Acc:HGNC:436]	61.2446	25.2358	37.9874	34.1413	39.6523	99.1072	126.026	113.556	419.326	189.504	261.638	110.605	114.158	168.812	163.803
ENSOART00000012905	AKR1C1	Uncharacterized protein [Source:UniProtKB/TrEMBL;Acc:W5PQJ2]	0.203358	2.78294	1.16685	3.33444	1.8719	6.98516	11.7815	10.7991	3.85694	8.35567	2.1907	3.30001	3.34091	0.805232	2.40921
ENSOART00000013068	GATA1	GATA binding protein 1 (globin transcription factor 1) [Source:HGNC Symbol;Acc:HGNC:4170]	1.72854	0	0	1.84548	0.893504	7.91484	9.51919	2.69977	34.9261	13.765	12.3039	10.8706	10.1645	18.4119	12.9377
ENSOART00000013093		Ribosomal protein [Source:UniProtKB/TrEMBL;Acc:W5PR27]	0	0	1.21261	1093.02	273.557	158.062	2065.83	3084.24	552.862	1465.25	1626.49	125.223	938.724	349.602	760.009
ENSOART00000013442	FAM212A	family with sequence similarity 212 member A [Source:HGNC Symbol;Acc:HGNC:32480]	17.7345	10.0098	9.01447	15.9592	13.1795	20.2101	62.5064	29.1696	39.9891	37.9688	40.3628	10.0519	7.78954	18.2648	19.1173
ENSOART00000013509	CD300LD	Uncharacterized protein [Source:UniProtKB/TrEMBL;Acc:W5PS84]	4.80432	0	4.85805	2.03422	2.92415	26.1399	34.2573	20.3463	40.9313	30.4187	6.67712	15.3185	14.1701	18.4429	13.6521
ENSOART00000013515	DYNLL1	Uncharacterized protein [Source:UniProtKB/TrEMBL;Acc:W5PS90]	127.387	181.423	156.098	142.301	151.802	232.16	547.456	505.521	344.512	407.412	423.885	139.9	170.688	186.473	230.236
ENSOART00000013538		Ferritin [Source:UniProtKB/TrEMBL;Acc:W5PA59]	38.8667	186.777	210.696	286.374	180.679	218.123	1012.59	642.304	376.083	562.275	1529.06	242.622	215.014	224.095	552.698
ENSOART00000013575	CD300LD	Uncharacterized protein [Source:UniProtKB/TrEMBL;Acc:W5PSE9]	7.9479	7.23418	5.61307	0	5.19879	33.3931	17.0552	14.1776	34.7502	24.844	9.22793	34.6796	22.3229	37.4278	25.9146
ENSOART00000013703	CD300LB	CD300 molecule like family member b [Source:HGNC Symbol;Acc:HGNC:30811]	7.82927	0	5.98677	3.25056	4.26665	25.9054	12.6188	16.1081	106.072	40.1761	20.7816	30.5103	23.5104	44.8143	29.9042
ENSOART00000013857	RNASE6	Uncharacterized protein [Source:UniProtKB/TrEMBL;Acc:W5PT72]	47.6111	31.8799	34.0445	37.9162	37.8629	47.7654	80.9131	88.8662	144.843	90.5969	84.0417	45.8541	59.9236	72.0915	65.4777
ENSOART00000013924	MS4A7	membrane-spanning 4-domains, subfamily A, member 7 [Source:HGNC Symbol;Acc:HGNC:13378]	19.5308	16.7923	16.0613	27.1684	19.8882	19.3055	58.7457	32.2917	54.8892	41.308	46.8899	21.5724	14.9144	11.3662	23.6857
ENSOART00000014135	ANG	Uncharacterized protein [Source:UniProtKB/TrEMBL;Acc:W5PTZ8]	198.816	61.0352	170.497	171.336	150.421	423.591	441.217	427.514	1631.36	730.921	1154.21	535.226	476.837	777.893	736.042
ENSOART00000014371	DENND2A	DENN/MADD domain containing 2A [Source:HGNC Symbol;Acc:HGNC:22212]	0.779538	0.63381	1.08296	1.55188	1.01205	2.78904	7.93266	6.96813	8.58076	6.56765	10.7734	2.4307	1.79009	3.05059	4.5112
ENSOART00000014419	RNASE6	Uncharacterized protein [Source:UniProtKB/TrEMBL;Acc:W5PUT0]	36.579	4.58966	34.8986	62.3687	34.609	204.153	151.866	204.655	2158.39	679.767	169.134	203.782	204.38	512.453	272.437
ENSOART00000015177	CRYL1	crystallin lambda 1 [Source:HGNC Symbol;Acc:HGNC:18246]	1.92342	23.6841	12.904	22.4708	15.2456	25.8803	94.6924	45.9866	62.7915	57.3377	3.16601	15.8164	8.41873	11.312	9.67828
ENSOART00000015331	OAZ1	ornithine decarboxylase antizyme 1 [Source:HGNC Symbol;Acc:HGNC:8095]	1058.15	656.482	848.786	1549.78	1028.3	1090.96	2255.53	2705.35	3422.34	2368.55	3179.65	1089.02	1187.45	1153.83	1652.49
ENSOART00000016069	PF4V1	C-X-C motif chemokine [Source:UniProtKB/TrEMBL;Acc:W5PZF0]	223.261	360.754	325.497	351.826	315.335	462.729	1607.76	1419.82	423.661	978.493	1050.03	334.972	253.102	446.014	521.03
ENSOART00000016262	CLDN15	claudin 15 [Source:HGNC Symbol;Acc:HGNC:2036]	3.09273	0	3.07346	7.72794	3.47353	4.58977	19.3909	11.508	21.232	14.1802	14.0595	4.72636	5.99945	5.89213	7.66935
ENSOART00000016910			82.6225	94.649	57.0611	102.057	84.0974	189.06	105.402	472.596	210.888	244.486	451.028	12.2801	136.126	217.846	204.32
ENSOART00000016937	PTGDR2	prostaglandin D2 receptor 2 [Source:HGNC Symbol;Acc:HGNC:4502]	1.4574	0.728517	1.8151	2.47462	1.61891	8.17448	5.9348	1.25185	17.5384	8.22489	0.570181	5.34247	2.78261	7.74262	4.10947
ENSOART00000017005	DUSP6	dual specificity phosphatase 6 [Source:HGNC Symbol;Acc:HGNC:3072]	6.43966	2.51338	3.75221	5.38963	4.52372	11.131	18.8621	16.1986	20.6416	16.7083	2.61083	2.60794	2.60538	2.6712	2.62384
ENSOART00000017121		Uncharacterized protein [Source:UniProtKB/TrEMBL;Acc:W5Q2E4]	0	8.14482	4.11828	10.4752	5.68457	3.78572	30.4967	28.9283	0	15.8027	0	3.57009	0	8.04458	2.90367
ENSOART00000017176	STARD5	StAR related lipid transfer domain containing 5 [Source:HGNC Symbol;Acc:HGNC:18065]	3.79601	2.72465	2.85229	2.45365	2.95665	4.95829	16.2766	13.6497	8.12848	10.7533	4.90656	4.20308	3.45611	4.7772	4.33574
ENSOART00000017447	LGALS9	Galectin [Source:UniProtKB/TrEMBL;Acc:W5Q3B8]	37.5873	2.46239	20.9041	10.4332	17.8468	115.28	129.111	60.9334	1030.46	333.946	419.713	355.65	368.102	227.37	342.709
ENSOART00000017673	NFE2	nuclear factor, erythroid 2 [Source:HGNC Symbol;Acc:HGNC:7780]	19.0987	33.2277	24.6945	48.9366	31.4894	44.7503	136.398	57.2231	74.7016	78.2682	34.9311	20.4584	16.2969	20.425	23.0278
ENSOART00000018272	DYNLL1		127.387	181.423	156.098	142.301	151.802	232.16	547.456	505.521	344.512	407.412	423.885	139.9	170.688	186.473	230.236
ENSOART00000018430	BLVRA	Uncharacterized protein [Source:UniProtKB/TrEMBL;Acc:W5Q633]	0	12.0934	14.8334	12.7086	9.90887	20.7712	39.6486	35.0367	50.2659	36.4306	35.3062	17.6732	22.8369	19.2249	23.7603
ENSOART00000018745	MRPS25	mitochondrial ribosomal protein S25 [Source:HGNC Symbol;Acc:HGNC:14511]	41.646	29.3665	35.9282	45.0254	37.9915	41.0902	87.4208	82.0037	122.216	83.1827	120.203	27.7251	31.3708	53.215	58.1286
ENSOART00000018787	C19orf38	chromosome 19 open reading frame 38 [Source:HGNC Symbol;Acc:HGNC:34073]	16.2347	14.5412	16.7934	22.7644	17.5834	21.9354	62.8443	35.4439	72.8045	48.257	96.4506	23.9694	24.0687	25.1016	42.3976
ENSOART00000018992		Uncharacterized protein [Source:UniProtKB/TrEMBL;Acc:W5Q7N4]	0	17.9944	20.0652	0	9.51489	28.8871	100.201	80.5256	51.3966	65.2526	109.97	31.7679	16.3501	43.1728	50.3152
ENSOART00000019103	USHBP1	Usher syndrome 1C binding protein 1 [Source:HGNC Symbol;Acc:HGNC:24058]	1.38114	0.866936	0.244046	2.22296	1.17877	4.42226	10.0921	5.30905	14.1463	8.49243	7.77247	5.29183	4.14733	3.86357	5.2688
ENSOART00000019161	SPSB2	splA/ryanodine receptor domain and SOCS box containing 2 [Source:HGNC Symbol;Acc:HGNC:29522]	0.57618	0	0	0.356513	0.233173	3.94486	5.68507	1.44792	5.07559	4.03836	3.61615	1.30819	1.97619	4.1423	2.76071
ENSOART00000019853	CES1	Carboxylic ester hydrolase [Source:UniProtKB/TrEMBL;Acc:W5QA37]	3.83838	10.0972	5.26988	2.7053	5.4777	11.1813	36.9897	22.2467	15.1011	21.3797	18.891	8.06013	5.25506	1.68789	8.47352
ENSOART00000020401	BPI	bactericidal/permeability-increasing protein [Source:HGNC Symbol;Acc:HGNC:1095]	9.82895	16.5883	13.3921	28.4371	17.0616	19.2385	42.7188	29.788	80.8702	43.1539	49.2907	27.6492	28.2692	18.2803	30.8723
ENSOART00000020616	HEXA	Beta-hexosaminidase [Source:UniProtKB/TrEMBL;Acc:W5QC89]	22.5473	16.2387	17.0527	22.5966	19.6088	17.9152	34.3455	34.4334	45.2657	32.9899	36.2665	18.0952	24.0864	23.9789	25.6068
ENSOART00000020638	NFAM1	NFAT activating protein with ITAM motif 1 [Source:HGNC Symbol;Acc:HGNC:29872]	26.0637	0	18.5399	33.8477	19.6128	26.9607	129.728	70.2996	79.149	76.5344	102.047	22.3911	0	16.8325	35.3177
ENSOART00000021084	CEBPE	CCAAT/enhancer binding protein (C/EBP), epsilon [Source:HGNC Symbol;Acc:HGNC:1836]	0.965949	0	0	0.230685	0.299158	4.45576	5.12685	2.30763	26.5589	9.61228	10.2483	5.40999	5.6627	7.00707	7.08201
ENSOART00000021378	ADORA3	adenosine A3 receptor [Source:HGNC Symbol;Acc:HGNC:268]	4.49082	4.92478	4.55299	6.66888	5.15937	9.78258	13.6324	14.2681	28.6947	16.5944	5.52175	5.47751	4.65246	13.8515	7.37582
ENSOART00000021487	UBL5	ubiquitin like 5 [Source:HGNC Symbol;Acc:HGNC:13736]	5.05852	0	4.16404	2.9989	3.05537	7.13592	21.5504	24.2376	19.7747	18.1747	24.0977	2.3041	8.40987	10.2125	11.256
ENSOART00000021691	BCL2L15	BCL2-like 15 [Source:HGNC Symbol;Acc:HGNC:33624]	72.0056	49.765	66.0832	66.7832	63.6592	65.756	200.946	213.946	200.611	170.315	307.883	66.0424	81.8744	74.5227	132.581
ENSOART00000021720	FHL3	four and a half LIM domains 3 [Source:HGNC Symbol;Acc:HGNC:3704]	4.84669	3.91214	4.85805	9.74118	5.83952	8.22473	18.6271	13.3028	27.9534	17.027	26.3634	8.91256	8.25922	8.21492	12.9375
ENSOART00000021990	NDUFB1	NADH:ubiquinone oxidoreductase subunit B1 [Source:HGNC Symbol;Acc:HGNC:7695]	35.2826	26.2776	41.3125	58.489	40.3404	63.436	113.481	205.092	135.244	129.313	156.245	35.2873	24.6004	69.2577	71.3475
ENSOART00000022424	MGST1	microsomal glutathione S-transferase 1 [Source:HGNC Symbol;Acc:HGNC:7061]	54.4829	52.1546	61.1565	77.5415	61.3339	80.9073	130.022	191.729	256.996	164.914	115.327	86.4079	104.073	159.064	116.218
ENSOART00000022617	DAPK2	death-associated protein kinase 2 [Source:HGNC Symbol;Acc:HGNC:2675]	6.32951	5.18704	5.15548	3.00939	4.92035	21.9522	18.0248	10.4974	68.2817	29.689	33.8358	27.9446	18.6098	27.1379	26.882
ENSOART00000022684	ECM1	extracellular matrix protein 1 [Source:HGNC Symbol;Acc:HGNC:3153]	5.99905	5.49302	6.34521	12.8974	7.68366	17.1195	30.0413	23.2573	32.0742	25.6231	44.039	11.5374	10.2354	17.3899	20.8004
ENSOART00000022925	C15orf48	chromosome 15 open reading frame 48 [Source:HGNC Symbol;Acc:HGNC:29898]	63.7696	44.7528	63.9783	41.0828	53.3959	119.158	340.296	500.71	204.28	291.111	340.083	60.1176	34.6852	85.9973	130.221
ENSOART00000022963	S100A10	S100 calcium binding protein A10 [Source:HGNC Symbol;Acc:HGNC:10487]	538.101	447.317	553.993	697.349	559.19	635.767	1112.75	2042.43	1575.52	1341.62	1813.99	622.655	697.86	1068.72	1050.81
ENSOART00000022965	S100A11	S100 calcium binding protein A11 [Source:HGNC Symbol;Acc:HGNC:10488]	573.181	450.464	565.204	1171.51	690.09	859.895	2200.02	2578.49	3317.51	2238.98	2385.98	763.61	1082.92	1225.25	1364.44
ENSOART00000027084	BST2	Uncharacterized protein [Source:UniProtKB/TrEMBL;Acc:W5QJA4]	28.3176	20.1508	20.9956	23.7815	23.3114	19.9923	55.5874	49.7723	69.7014	48.7633	55.2626	45.2042	33.1964	27.6257	40.3222
