# Supplementary material for: Time-Course Study of the Transcriptome of Peripheral Blood Mononuclear Cells (PBMCs) from Sheep Infected with Fasciola hepatica
Source: PLoS One. 2016 Jul 20;11(7):e0159194. doi: 10.1371/journal.pone.0159194 (PMC4954650; doi:10.1371/journal.pone.0159194)
Supplement: S4 Table — (XLSX) [file pone.0159194.s005.xlsx]

## Sheet: Sheet1
S4 Table. List of DOWN-regulated genes and TPM (transcripts per million) values in PBMCs from sheep at 2 weeks post infection with Fasciola hepatica
			Pre infection time					2 weeks post infection					8 weeks post infection
Ensembl Transcript ID	Gene name	Description	T0_inf_1	T0_inf_2	T0_inf_3	T0_inf_4	Average_T0_inf	T1_inf_1	T1_inf_2	T1_inf_3	T1_inf_4	Average_T1_inf	T2_inf_1	T2_inf_2	T2_inf_3	T2_inf_4	Average_T2_inf
ENSOART00000000208	TRDV1	Uncharacterized protein [Source:UniProtKB/TrEMBL;Acc:W5NPU2]	149.756	193.64	153.49	91.5608	147.112	130.415	72.7013	74.3267	39.7378	79.2952	30.1596	163.338	190.379	176.594	140.117
ENSOART00000000370	ABCA2	ATP binding cassette subfamily A member 2 [Source:HGNC Symbol;Acc:HGNC:32]	16.0991	26.314	18.2425	17.5845	19.56	13.3338	5.61162	4.70575	5.55299	7.30104	6.40704	18.7029	16.6868	12.334	13.5327
ENSOART00000000528	SRRM2	serine/arginine repetitive matrix 2 [Source:HGNC Symbol;Acc:HGNC:16639]	28.1481	54.7189	47.3145	33.313	40.8736	31.5589	22.373	13.0916	16.0936	20.7793	35.7113	48.9009	38.2565	30.4595	38.3321
ENSOART00000001087	EXOC6	exocyst complex component 6 [Source:HGNC Symbol;Acc:HGNC:23196]	5.9821	5.25989	3.69883	0	3.73521	0	0	0	0	0	0	0	0	1.50207	0.375517
ENSOART00000001269	CD163L1	Uncharacterized protein [Source:UniProtKB/TrEMBL;Acc:W5NSU0]	14.3198	17.3533	13.1175	11.2826	14.0183	10.5196	4.21606	4.41918	3.20365	5.58963	4.47142	19.6397	17.83	9.26791	12.8023
ENSOART00000001287	PLK3	polo-like kinase 3 [Source:HGNC Symbol;Acc:HGNC:2154]	75.0898	53.2838	51.6768	66.217	61.5668	23.6021	34.5071	23.4684	25.2523	26.7075	113.556	58.7503	45.4789	24.0408	60.4565
ENSOART00000001407	NDEL1	nudE neurodevelopment protein 1-like 1 [Source:HGNC Symbol;Acc:HGNC:17620]	19.1919	18.905	18.9517	13.9459	17.7486	14.6236	6.684	5.62578	4.82432	7.93943	19.2811	27.9361	13.5674	6.76705	16.8879
ENSOART00000001682		Uncharacterized protein [Source:UniProtKB/TrEMBL;Acc:W5NTZ5]	29.6055	44.884	25.6554	23.0999	30.8112	23.1582	10.5769	9.01935	3.95745	11.678	4.66648	51.3654	50.4769	23.0343	32.3858
ENSOART00000001840	PLCG1	phospholipase C gamma 1 [Source:HGNC Symbol;Acc:HGNC:9065]	20.8696	30.911	24.9843	16.8819	23.4117	16.0893	2.68829	3.86113	5.46505	7.02595	1.80057	18.6522	17.6527	14.3161	13.1054
ENSOART00000001996	IGLV5-48	Uncharacterized protein [Source:UniProtKB/TrEMBL;Acc:W5NUV4]	70.0821	34.2622	63.9783	19.2097	46.8831	34.8337	13.2799	22.5936	19.4104	22.5294	14.4946	28.9827	28.4464	27.7108	24.9086
ENSOART00000002063		Uncharacterized protein [Source:UniProtKB/TrEMBL;Acc:W5NV21]	29.6733	62.8055	48.8398	28.1855	42.376	35.4367	20.2136	10.965	12.9025	19.8795	7.98254	28.2822	35.8638	25.4035	24.383
ENSOART00000002313	LDLRAD4	low density lipoprotein receptor class A domain containing 4 [Source:HGNC Symbol;Acc:HGNC:1224]	14.8112	25.9571	22.4752	16.5464	19.9475	13.5683	8.74061	9.69806	5.85451	9.46537	7.26231	19.4118	18.8136	11.3429	14.2077
ENSOART00000002449	TRDV1	Uncharacterized protein [Source:UniProtKB/TrEMBL;Acc:W5NW50]	14.9637	31.0785	22.0633	13.0547	20.2901	20.8382	6.93373	9.74331	4.661	10.5441	3.69117	24.8471	18.1401	24.7222	17.8502
ENSOART00000002823	LENG8	leukocyte receptor cluster (LRC) member 8 [Source:HGNC Symbol;Acc:HGNC:15500]	30.5375	51.2293	26.2884	36.92	36.2438	15.4444	13.8381	9.54724	12.9277	12.9394	8.56772	20.087	16.9527	18.9694	16.1442
ENSOART00000003036	MED20	mediator complex subunit 20 [Source:HGNC Symbol;Acc:HGNC:16840]	4.50776	15.2187	16.1071	7.82231	10.914	8.15773	2.62953	1.04069	0	2.95699	1.71054	6.3637	10.6519	5.79922	6.13134
ENSOART00000003794	SPTBN1	spectrin, beta, non-erythrocytic 1 [Source:HGNC Symbol;Acc:HGNC:11275]	64.1678	130.973	103.781	52.1347	87.764	79.5421	17.2168	18.5515	21.6718	34.2455	13.9394	89.9274	72.9062	56.5521	58.3313
ENSOART00000004154	NUAK2	NUAK family, SNF1-like kinase, 2 [Source:HGNC Symbol;Acc:HGNC:29558]	28.182	23.7278	22.5514	45.4554	29.9791	7.9986	10.5769	6.16875	10.7291	8.86833	61.8346	46.504	41.9341	15.5781	41.4627
ENSOART00000005228	CD22	CD22 molecule [Source:HGNC Symbol;Acc:HGNC:1643]	8.91384	25.4544	11.0812	5.29526	12.6862	10.2097	2.11538	1.34234	0.79149	3.61473	1.83058	8.16985	13.4079	5.1411	7.13737
ENSOART00000005720	KIAA0040	KIAA0040 [Source:HGNC Symbol;Acc:HGNC:28950]	93.7055	155.67	153.353	48.6849	112.853	114.97	19.6554	9.03443	8.94509	38.1513	2.74587	86.8046	73.0657	51.1323	53.4371
ENSOART00000005854	ST3GAL1	ST3 beta-galactoside alpha-2,3-sialyltransferase 1 [Source:HGNC Symbol;Acc:HGNC:10862]	27.8854	46.7927	41.9074	16.7246	33.3275	25.3777	6.0817	4.34377	5.94246	10.4364	4.59146	32.8735	26.1778	22.9182	21.6402
ENSOART00000006650	L1CAM	L1 cell adhesion molecule [Source:HGNC Symbol;Acc:HGNC:6470]	7.54118	13.5431	8.7933	9.2903	9.79198	6.7674	1.3368	2.8506	2.38703	3.33546	2.25072	12.4404	10.7937	5.6676	7.78811
ENSOART00000006662	RNF125	ring finger protein 125, E3 ubiquitin protein ligase [Source:HGNC Symbol;Acc:HGNC:21150]	8.0411	16.3552	15.0546	8.05299	11.876	12.5381	1.60122	1.01053	2.11064	4.31513	2.08566	11.6218	7.63003	6.34895	6.9216
ENSOART00000006987	DUSP7	dual specificity phosphatase 7 [Source:HGNC Symbol;Acc:HGNC:3073]	18.2598	16.4426	18.7001	18.7169	18.0299	16.4076	5.2003	6.84747	6.52037	8.74393	7.99754	14.7699	18.2997	17.6454	14.6781
ENSOART00000007648	SPOCK2	sparc/osteonectin, cwcv and kazal-like domains proteoglycan (testican) 2 [Source:HGNC Symbol;Acc:HGNC:13564]	79.7416	118.457	96.6272	74.9201	92.4364	88.931	30.8198	27.3899	28.9334	44.0185	37.827	100.536	81.7149	78.5953	74.6684
ENSOART00000008481	HUWE1	HECT, UBA and WWE domain containing 1, E3 ubiquitin protein ligase [Source:HGNC Symbol;Acc:HGNC:30892]	13.9724	37.8902	24.5572	9.94041	21.59	17.9068	3.12899	4.01195	1.19352	6.56032	0.915291	18.897	15.3044	14.0451	12.2904
ENSOART00000008603	P2RY8	purinergic receptor P2Y, G-protein coupled, 8 [Source:HGNC Symbol;Acc:HGNC:15524]	5.77027	8.66936	9.55594	4.36204	7.0894	6.17274	0	0.633466	0.7538	1.89	4.87655	8.32176	5.60953	5.4508	6.06466
ENSOART00000009063	CD27	CD27 molecule [Source:HGNC Symbol;Acc:HGNC:11922]	39.8666	93.8185	69.4465	48.4438	62.8938	62.8832	12.4425	20.7536	18.9204	28.7499	13.7744	61.949	62.0239	59.4711	49.3046
ENSOART00000009139	CCDC69	coiled-coil domain containing 69 [Source:HGNC Symbol;Acc:HGNC:24487]	38.621	41.3506	38.4297	17.7313	34.0332	32.7147	9.28415	7.08879	5.71632	13.701	11.8238	22.6106	22.1723	25.2332	20.4599
ENSOART00000010440	ANKRD52	ankyrin repeat domain 52 [Source:HGNC Symbol;Acc:HGNC:26614]	4.47387	5.05591	5.16311	3.93212	4.65625	3.23294	0.352563	0.361981	0.86687	1.20359	0.735234	3.95832	4.62587	3.38352	3.17574
ENSOART00000011306	LIMD1	LIM domains containing 1 [Source:HGNC Symbol;Acc:HGNC:6612]	4.98226	7.85342	9.167	4.0265	6.50729	5.1593	2.45325	1.05578	0.929687	2.3995	1.35043	6.54938	3.38522	3.40675	3.67294
ENSOART00000013101	DDX18	DEAD (Asp-Glu-Ala-Asp) box polypeptide 18 [Source:HGNC Symbol;Acc:HGNC:2741]	7.67675	11.9841	9.28139	4.72904	8.41782	9.73232	0	1.84007	0	2.8931	2.8209	12.4151	8.21491	5.57469	7.2564
ENSOART00000013196	IKZF3	IKAROS family zinc finger 3 [Source:HGNC Symbol;Acc:HGNC:13178]	10.9135	33.0893	26.6773	4.86535	18.8864	18.5098	1.42494	0.980364	0.67842	5.39839	1.42545	20.5512	13.2218	3.3061	9.62615
ENSOART00000014385	SPATA13	Uncharacterized protein [Source:UniProtKB/TrEMBL;Acc:W5PUP6]	15.8788	15.1604	18.7611	10.2235	15.006	9.41405	4.36296	2.94109	2.70112	4.85481	6.21197	13.3942	10.8646	9.32211	9.94821
ENSOART00000014851	ZAP70	zeta chain of T cell receptor associated protein kinase 70kDa [Source:HGNC Symbol;Acc:HGNC:12858]	80.7754	101.249	85.2256	57.7446	81.2487	66.0743	40.3097	31.4169	24.4985	40.5748	38.7423	71.2667	65.1255	57.2876	58.1055
ENSOART00000015107	EPB41L2	erythrocyte membrane protein band 4.1-like 2 [Source:HGNC Symbol;Acc:HGNC:3379]	2.63518	7.4673	5.97914	4.05795	5.03489	3.68522	0	0	0	0.921304	0	2.5573	3.00416	4.91656	2.6195
ENSOART00000016083	CCR7	chemokine (C-C motif) receptor 7 [Source:HGNC Symbol;Acc:HGNC:1608]	54.6354	74.571	63.4597	37.5387	57.5512	50.4623	28.9101	17.1488	15.8926	28.1035	32.9355	38.6802	37.6096	30.9705	35.0489
ENSOART00000017276	PLEC	plectin [Source:HGNC Symbol;Acc:HGNC:9069]	16.7516	33.9416	22.5133	21.9465	23.7882	17.2033	7.21284	5.59562	8.93253	9.73606	8.59773	24.1804	18.8491	18.5436	17.5427
ENSOART00000018111	CCNY	cyclin Y [Source:HGNC Symbol;Acc:HGNC:23354]	22.2507	19.5024	9.17462	0	12.7319	0	0	0	0	0	0	13.6136	0	12.8527	6.61659
ENSOART00000019432	CHD3	chromodomain helicase DNA binding protein 3 [Source:HGNC Symbol;Acc:HGNC:1918]	45.4335	65.4573	58.3042	37.3604	51.6389	41.3666	16.7614	15.5501	17.5007	22.7947	22.3871	42.3684	41.8632	40.4707	36.7724
ENSOART00000019503	TRGV2	Uncharacterized protein [Source:UniProtKB/TrEMBL;Acc:W5Q943]	12.2184	11.7218	12.7438	13.8201	12.626	6.84278	1.10176	4.19294	3.73131	3.9672	2.86591	6.38058	7.37304	27.1921	10.9529
ENSOART00000019541	ACSL4	acyl-CoA synthetase long-chain family member 4 [Source:HGNC Symbol;Acc:HGNC:3571]	4.40608	7.28517	4.73603	0	4.10682	0.770545	0	0	1.57042	0.585241	0	10.2967	6.64637	2.35376	4.82421
ENSOART00000019787		Uncharacterized protein [Source:UniProtKB/TrEMBL;Acc:W5Q9X2]	34.2658	48.2497	53.2936	42.5613	44.5926	42.6313	12.09	9.54724	18.1791	20.6119	20.4515	29.6072	54.1812	37.7066	35.4866
ENSOART00000019887	CD28	CD28 molecule [Source:HGNC Symbol;Acc:HGNC:1653]	12.4133	15.583	18.3874	11.9537	14.5843	16.2652	5.65569	5.62578	4.22128	7.94199	4.54644	15.5463	19.3897	9.21372	12.174
ENSOART00000020279	ATRX	alpha thalassemia/mental retardation syndrome X-linked [Source:HGNC Symbol;Acc:HGNC:886]	7.25309	22.5476	10.2957	3.86921	10.9914	10.3019	2.40918	0	0	3.17776	2.05565	13.2169	8.48962	4.60686	7.09226
ENSOART00000021279	TRDV1	Uncharacterized protein [Source:UniProtKB/TrEMBL;Acc:W5QE38]	40.9935	57.2979	47.9704	32.6838	44.7364	39.0968	11.091	23.7399	13.4428	21.8426	16.7753	44.4531	37.3437	55.1584	38.4326
ENSOART00000021802	MACF1	microtubule-actin crosslinking factor 1 [Source:HGNC Symbol;Acc:HGNC:13664]	29.6224	96.2663	63.719	16.6303	51.5595	39.4737	6.58117	7.0737	6.33192	14.8651	5.61178	39.3216	21.6406	24.5518	22.7814
ENSOART00000022512	KDM3A	lysine (K)-specific demethylase 3A [Source:HGNC Symbol;Acc:HGNC:20815]	17.3532	15.6777	9.94489	2.47462	11.3626	0.033502	1.46901	1.71941	0	0.80548	1.33542	8.25424	4.74107	6.13215	5.11572
ENSOART00000022739	TCF12	transcription factor 12 [Source:HGNC Symbol;Acc:HGNC:11623]	3.67738	6.31625	5.59019	3.61755	4.80034	7.02704	0	0	0	1.75676	0	7.93353	3.33204	4.6146	3.97004
