# Supplementary material for: Time-Course Study of the Transcriptome of Peripheral Blood Mononuclear Cells (PBMCs) from Sheep Infected with Fasciola hepatica
Source: PLoS One. 2016 Jul 20;11(7):e0159194. doi: 10.1371/journal.pone.0159194 (PMC4954650; doi:10.1371/journal.pone.0159194)
Supplement: S5 Table — (XLSX) [file pone.0159194.s006.xlsx]

## Sheet: Sheet1
S5 Table. List of up-regulated genes and TPM (transcripts per million) values in PBMCs from sheep at 8 weeks post infection with Fasciola hepatica
			Pre infection time					2 weeks post infection					8 weeks post infection
Ensembl Transcript ID	Gene name	Description	T0_inf_1	T0_inf_2	T0_inf_3	T0_inf_4	Average_T0_inf	T1_inf_1	T1_inf_2	T1_inf_3	T1_inf_4	Average_T1_inf	T2_inf_1	T2_inf_2	T2_inf_3	T2_inf_4	Average_T2_inf
ENSOART00000001365	LGALS9	Ovis aries galectin-14 (LOC443162), mRNA. [Source:RefSeq mRNA;Acc:NM_001009251]	1233.88	82.8907	625.3	311.644	563.429	3933.02	4252.93	1630.57	31588.3	10351.2	10463.6	11198	11438.3	5766.57	9716.62
ENSOART00000002157	FCN2	Uncharacterized protein [Source:UniProtKB/TrEMBL;Acc:W5NVB1]	49.7548	26.1319	50.5786	257.538	96.001	33.2172	178.147	164.203	562.096	234.416	245.883	99.1185	173.896	210.166	182.266
ENSOART00000002487	PRG3	Uncharacterized protein [Source:UniProtKB/TrEMBL;Acc:W5NW88]	0.796484	0.349688	0	3.31347	1.11491	6.08898	12.0312	16.0026	193.237	56.8399	1.51548	3.88236	6.90336	19.2636	7.89121
ENSOART00000002966	LILRB2	Uncharacterized protein [Source:UniProtKB/TrEMBL;Acc:W5NXL0]	9.16804	3.41675	5.60544	2.65287	5.21078	9.95009	10.9148	3.63489	107.932	33.1078	48.1803	18.8717	15.5614	7.92844	22.6354
ENSOART00000003058	ALOX5	arachidonate 5-lipoxygenase [Source:HGNC Symbol;Acc:HGNC:435]	2.73686	0	0.137276	0.524283	0.849604	8.97015	4.77429	3.15225	24.7246	10.4053	4.14132	10.4908	8.78207	18.7526	10.5417
ENSOART00000003750	RAMP2	receptor (G protein-coupled) activity modifying protein 2 [Source:HGNC Symbol;Acc:HGNC:9844]	21.3017	10.4761	15.863	33.4073	20.262	31.8436	44.467	57.7359	218.376	88.1056	177.897	51.1966	49.4844	49.4134	81.9977
ENSOART00000003971	SMAD2	SMAD family member 2 [Source:HGNC Symbol;Acc:HGNC:6768]	3.24525	0	3.44716	0	1.6731	1.7086	24.9585	37.2689	22.3879	21.581	33.5807	6.43122	5.2462	6.46509	12.9308
ENSOART00000004633	CCL4L2		10.5238	0	2.17354	7.14074	4.95951	2.94817	4.27482	3.60472	11.797	5.65617	70.6274	24.729	7.52369	6.94513	27.4563
ENSOART00000005002	OXT	oxytocin/neurophysin I prepropeptide [Source:HGNC Symbol;Acc:HGNC:8528]	2.2793	0	0	0.901767	0.795267	8.27499	15.8653	7.29994	45.5421	19.2456	30.9848	6.01766	12.6813	14.6568	16.0851
ENSOART00000005067		C-C motif chemokine [Source:UniProtKB/TrEMBL;Acc:W5P3I2]	107.186	0.837795	40.6337	18.1612	41.7048	219.069	209.672	104.356	1367.33	475.107	669.153	282.856	265.217	533.931	437.789
ENSOART00000005162		Uncharacterized protein [Source:UniProtKB/TrEMBL;Acc:W5P3S4]	3.94005	0	1.63969	0.618654	1.5496	13.0825	1.57184	2.2473	25.7171	10.6547	5.68681	18.4075	14.1169	15.0981	13.3273
ENSOART00000005584	ADGRE3	adhesion G protein-coupled receptor E3 [Source:HGNC Symbol;Acc:HGNC:23647]	15.8195	3.85386	12.8124	6.33334	9.70479	40.2526	28.1316	11.2968	76.8499	39.1327	34.2709	47.5843	32.8242	81.1194	48.9497
ENSOART00000005814	PGD	phosphogluconate dehydrogenase [Source:HGNC Symbol;Acc:HGNC:8891]	88.969	54.6971	63.0479	84.1265	72.7101	115.322	143.449	106.422	279.007	161.05	182.473	144.728	125.856	217.97	167.757
ENSOART00000005892	COLEC11	collectin subfamily member 11 [Source:HGNC Symbol;Acc:HGNC:17213]	0.754118	0	0	0.293599	0.261929	4.69865	1.89502	1.50825	16.1062	6.05203	6.58709	5.50283	2.90668	3.32158	4.57955
ENSOART00000005947	GAPT	GRB2-binding adaptor protein, transmembrane [Source:HGNC Symbol;Acc:HGNC:26588]	15.3705	8.02826	12.5989	6.2914	10.5723	63.7208	31.951	12.7146	233.578	85.491	82.0911	72.1867	75.8217	182.463	103.141
ENSOART00000006433		Uncharacterized protein [Source:UniProtKB/TrEMBL;Acc:W5P7D2]	1.85564	0	0	0	0.46391	47.6901	21.1538	10.0299	97.3784	44.063	10.1432	48.1076	40.2681	15.5627	28.5204
ENSOART00000006699	CAMK1	calcium/calmodulin-dependent protein kinase I [Source:HGNC Symbol;Acc:HGNC:1459]	3.51639	0	1.68545	1.98179	1.79591	13.3003	9.82768	9.53216	60.3291	23.2473	28.344	17.496	19.2745	23.8937	22.252
ENSOART00000007245	SERPINB3	Uncharacterized protein [Source:UniProtKB/TrEMBL;Acc:W5P9M9]	3.03342	0.947072	0	3.5861	1.89165	0.879427	2.01254	1.644	34.0843	9.65507	15.1848	10.5583	4.5727	2.74089	8.26419
ENSOART00000007784	TM4SF5	transmembrane 4 L six family member 5 [Source:HGNC Symbol;Acc:HGNC:11857]	8.31224	0	3.12685	6.7318	4.54272	32.4383	68.8378	30.8136	81.7622	53.463	70.0873	28.1303	27.5071	36.8471	40.6429
ENSOART00000008060	C4BPA	complement component 4 binding protein, alpha [Source:HGNC Symbol;Acc:HGNC:1325]	4.63486	4.40024	8.45774	3.04084	5.13342	14.8665	14.4551	14.5999	56.5727	25.1235	18.4259	18.2134	15.2069	25.7287	19.3937
ENSOART00000008472	GADD45G	growth arrest and DNA damage inducible gamma [Source:HGNC Symbol;Acc:HGNC:4097]	3.71128	0.466251	2.85992	6.94151	3.49474	5.55295	21.1538	8.59704	24.9633	15.0668	16.7603	5.18211	6.73498	25.1093	13.4467
ENSOART00000008535	BHLHE40	basic helix-loop-helix family member e40 [Source:HGNC Symbol;Acc:HGNC:1046]	21.2085	16.8506	18.1052	27.032	20.7991	48.1507	19.5378	16.6059	92.8807	44.2938	95.9855	140.921	98.251	144.454	119.903
ENSOART00000009109	HTATIP2	HIV-1 Tat interactive protein 2 [Source:HGNC Symbol;Acc:HGNC:16637]	25.1062	19.2693	24.0691	26.3924	23.7092	39.0633	41.1323	45.0213	126.136	62.8382	121.674	59.5352	51.7442	66.9504	74.9759
ENSOART00000009234	ALOX15	arachidonate 15-lipoxygenase [Source:HGNC Symbol;Acc:HGNC:433]	19.5478	3.40218	14.1852	5.3372	10.6181	53.7707	8.90221	6.34974	93.1571	40.5449	20.2114	95.1854	64.4077	105.013	71.2044
ENSOART00000009779	FABP5	fatty acid-binding protein, epidermal [Source:RefSeq peptide;Acc:NP_001138652]	25.0893	20.0707	27.6535	11.2616	21.0188	20.1514	40.1921	50.813	17.5007	32.1643	95.3853	40.4441	72.1795	20.7038	57.1782
ENSOART00000009813	CD244	CD244 molecule, natural killer cell receptor 2B4 [Source:HGNC Symbol;Acc:HGNC:18171]	23.8776	18.2931	21.2015	22.9426	21.5787	50.6634	21.4035	30.2555	114.59	54.2281	23.0923	71.8575	54.2432	67.6782	54.2178
ENSOART00000010034	PRG3	Uncharacterized protein [Source:UniProtKB/TrEMBL;Acc:W5PHH4]	0	0	0	2.8521	0.713025	2.42889	5.46472	18.9286	270.401	74.3057	0.9453	10.0266	10.067	18.5049	9.88595
ENSOART00000010164	SLC43A3		9.60018	0	4.38521	9.04913	5.75863	8.73564	25.1348	20.9044	328.305	95.77	45.2844	25.8599	22.9521	35.6083	32.4262
ENSOART00000010652	LIMK2	LIM domain kinase 2 [Source:HGNC Symbol;Acc:HGNC:6614]	4.25356	4.19626	3.77509	7.43434	4.91481	8.17448	10.4006	5.41463	17.8651	10.4637	41.7133	12.7696	12.185	12.1172	19.6963
ENSOART00000011629	TFF2	trefoil factor 2 [Source:HGNC Symbol;Acc:HGNC:11756]	14.3367	0.524532	7.16124	14.9001	9.23065	47.5896	79.3119	56.5896	142.343	81.4584	93.7048	41.2459	40.658	78.2546	63.4658
ENSOART00000011796	UBTD1	ubiquitin domain containing 1 [Source:HGNC Symbol;Acc:HGNC:25683]	6.1092	1.98885	5.06396	9.94041	5.77561	13.3254	31.8041	11.9454	32.6772	22.438	42.2684	17.0064	14.9765	10.3209	21.1431
ENSOART00000011986	PADI4	peptidyl arginine deiminase, type IV [Source:HGNC Symbol;Acc:HGNC:18368]	6.13462	3.26376	5.71984	9.02816	6.03659	20.7545	23.9743	12.3073	49.7131	26.6873	20.0164	21.6568	19.5403	29.3523	22.6414
ENSOART00000012894	ALOX5AP	arachidonate 5-lipoxygenase-activating protein [Source:HGNC Symbol;Acc:HGNC:436]	61.2446	25.2358	37.9874	34.1413	39.6523	99.1072	126.026	113.556	419.326	189.504	261.638	110.605	114.158	168.812	163.803
ENSOART00000013068	GATA1	GATA binding protein 1 (globin transcription factor 1) [Source:HGNC Symbol;Acc:HGNC:4170]	1.72854	0	0	1.84548	0.893504	7.91484	9.51919	2.69977	34.9261	13.765	12.3039	10.8706	10.1645	18.4119	12.9377
ENSOART00000013093		Ribosomal protein [Source:UniProtKB/TrEMBL;Acc:W5PR27]	0	0	1.21261	1093.02	273.557	158.062	2065.83	3084.24	552.862	1465.25	1626.49	125.223	938.724	349.602	760.009
ENSOART00000013416	VPS51	VPS51 GARP complex subunit [Source:HGNC Symbol;Acc:HGNC:1172]	2.91479	8.43623	4.3242	2.5585	4.55843	0.912929	18.2892	11.0253	10.3522	10.1449	17.7356	0.582355	12.8762	8.67948	9.96842
ENSOART00000013504	CD300E	CD300e molecule [Source:HGNC Symbol;Acc:HGNC:28874]	2.11831	0	0.388949	0.283113	0.697593	10.7793	2.68829	0.558053	5.05046	4.76902	1.68053	7.76473	9.12768	9.10532	6.91956
ENSOART00000013509	CD300LD	Uncharacterized protein [Source:UniProtKB/TrEMBL;Acc:W5PS84]	4.80432	0	4.85805	2.03422	2.92415	26.1399	34.2573	20.3463	40.9313	30.4187	6.67712	15.3185	14.1701	18.4429	13.6521
ENSOART00000013575	CD300LD	Uncharacterized protein [Source:UniProtKB/TrEMBL;Acc:W5PSE9]	7.9479	7.23418	5.61307	0	5.19879	33.3931	17.0552	14.1776	34.7502	24.844	9.22793	34.6796	22.3229	37.4278	25.9146
ENSOART00000013703	CD300LB	CD300 molecule like family member b [Source:HGNC Symbol;Acc:HGNC:30811]	7.82927	0	5.98677	3.25056	4.26665	25.9054	12.6188	16.1081	106.072	40.1761	20.7816	30.5103	23.5104	44.8143	29.9042
ENSOART00000014060	RNASE4	ribonuclease, RNase A family, 4 [Source:HGNC Symbol;Acc:HGNC:10047]	154.255	64.6996	141.76	94.9896	113.926	189.797	131.873	167.989	819.406	327.266	362.65	379.096	351.318	384.119	369.296
ENSOART00000014135	ANG	Uncharacterized protein [Source:UniProtKB/TrEMBL;Acc:W5PTZ8]	198.816	61.0352	170.497	171.336	150.421	423.591	441.217	427.514	1631.36	730.921	1154.21	535.226	476.837	777.893	736.042
ENSOART00000014140		Uncharacterized protein [Source:UniProtKB/TrEMBL;Acc:W5PU03]	2.059	0	1.06008	7.33997	2.61476	4.03699	5.86135	8.64229	5.50274	6.01084	7.8775	4.07648	5.83994	3.5616	5.33888
ENSOART00000014217	IL18RAP	interleukin 18 receptor accessory protein [Source:HGNC Symbol;Acc:HGNC:5989]	4.97379	0.415255	1.27362	2.95696	2.4049	9.49781	12.5747	5.9576	17.4253	11.3639	7.06725	8.67624	8.70231	15.973	10.1047
ENSOART00000014363	DUSP10	dual specificity phosphatase 10 [Source:HGNC Symbol;Acc:HGNC:3065]	2.73686	0.801369	0.152529	3.35541	1.76154	1.75048	1.20459	1.644	2.21115	1.70255	27.3687	4.3972	4.3866	1.84274	9.49881
ENSOART00000014419	RNASE6	Uncharacterized protein [Source:UniProtKB/TrEMBL;Acc:W5PUT0]	36.579	4.58966	34.8986	62.3687	34.609	204.153	151.866	204.655	2158.39	679.767	169.134	203.782	204.38	512.453	272.437
ENSOART00000014906		Uncharacterized protein [Source:UniProtKB/TrEMBL;Acc:W5PW56]	1.47434	0	0.411828	0.199228	0.52135	2.86442	1.86564	0.784291	19.6742	6.29713	7.38235	5.21587	3.62448	1.51755	4.43506
ENSOART00000015517	CCR3	chemokine (C-C motif) receptor 3 [Source:HGNC Symbol;Acc:HGNC:1604]	11.3202	22.7006	20.988	4.68709	14.924	60.982	39.6927	27.6764	160.685	72.259	20.5265	72.2626	50.7517	64.1863	51.9318
ENSOART00000016147	HIC1	hypermethylated in cancer 1 [Source:HGNC Symbol;Acc:HGNC:4909]	0.610073	0	0.47284	0.723511	0.451606	0	0	0	0.477407	0.119352	36.3866	6.65066	3.99668	1.12268	12.0391
ENSOART00000016533	CHPT1	choline phosphotransferase 1 [Source:HGNC Symbol;Acc:HGNC:17852]	15.4552	10.0025	10.6618	4.18378	10.0758	25.6458	15.4393	25.6705	61.397	32.0381	62.93	28.9574	23.9624	39.5725	38.8556
ENSOART00000016668	P2RY14	purinergic receptor P2Y, G-protein coupled, 14 [Source:HGNC Symbol;Acc:HGNC:16442]	2.72838	0	2.43284	0.744482	1.47643	10.7876	1.58653	1.25185	10.6286	6.06365	1.60551	14.2044	8.12629	16.6931	10.1573
ENSOART00000017267	METRNL	meteorin, glial cell differentiation regulator-like [Source:HGNC Symbol;Acc:HGNC:27584]	86.8507	34.9397	53.3547	82.26	64.3513	34.6662	131.388	91.1437	114.892	93.0225	621.723	112.276	106.625	43.7381	221.091
ENSOART00000017447	LGALS9	Galectin [Source:UniProtKB/TrEMBL;Acc:W5Q3B8]	37.5873	2.46239	20.9041	10.4332	17.8468	115.28	129.111	60.9334	1030.46	333.946	419.713	355.65	368.102	227.37	342.709
ENSOART00000017713	OXER1	oxoeicosanoid (OXE) receptor 1 [Source:HGNC Symbol;Acc:HGNC:24884]	1.898	0	0	1.63576	0.883442	1.49921	1.30742	1.44792	9.72402	3.49464	15.9501	6.52406	4.60815	3.7784	7.71517
ENSOART00000017770		Uncharacterized protein [Source:UniProtKB/TrEMBL;Acc:W5Q482]	65.532	4.21083	49.4957	1032.89	288.032	56.0823	445.815	2156.67	741.802	850.091	1989.02	37.5661	252.101	473.004	687.922
ENSOART00000017874	CDO1	cysteine dioxygenase type 1 [Source:HGNC Symbol;Acc:HGNC:1795]	0.991369	0	0.160155	0	0.287881	2.41214	0.381943	0.950199	20.3149	6.0148	13.3993	3.62073	1.84326	3.64677	5.6275
ENSOART00000018186	PHLDA1	pleckstrin homology-like domain, family A, member 1 [Source:HGNC Symbol;Acc:HGNC:8933]	6.00752	4.35653	3.67595	2.17053	4.05264	6.14761	8.93159	8.14456	1.68349	6.22681	62.7049	16.7448	14.6575	2.26084	24.092
ENSOART00000019103	USHBP1	Usher syndrome 1C binding protein 1 [Source:HGNC Symbol;Acc:HGNC:24058]	1.38114	0.866936	0.244046	2.22296	1.17877	4.42226	10.0921	5.30905	14.1463	8.49243	7.77247	5.29183	4.14733	3.86357	5.2688
ENSOART00000019893	SLCO4C1	solute carrier organic anion transporter family member 4C1 [Source:HGNC Symbol;Acc:HGNC:23612]	2.83006	0.553673	1.63206	0.838853	1.46366	4.90804	2.24759	1.59875	12.3246	5.26975	10.4583	8.36396	5.15758	5.89988	7.46994
ENSOART00000020725	C15orf59	chromosome 15 open reading frame 59 [Source:HGNC Symbol;Acc:HGNC:33753]	1.85564	0	0.510972	0.650111	0.754181	5.66183	4.70083	0.739044	10.1763	5.3195	6.43705	6.24554	5.21075	5.17981	5.76829
ENSOART00000021084	CEBPE	CCAAT/enhancer binding protein (C/EBP), epsilon [Source:HGNC Symbol;Acc:HGNC:1836]	0.965949	0	0	0.230685	0.299158	4.45576	5.12685	2.30763	26.5589	9.61228	10.2483	5.40999	5.6627	7.00707	7.08201
ENSOART00000022207	LYZ	Lysozyme [Source:UniProtKB/TrEMBL;Acc:W5QGQ0]	99.9333	60.9623	114.328	140.476	103.925	72.2051	103.301	270.671	449.78	223.989	532.339	126.759	166.735	295.807	280.41
ENSOART00000022617	DAPK2	death-associated protein kinase 2 [Source:HGNC Symbol;Acc:HGNC:2675]	6.32951	5.18704	5.15548	3.00939	4.92035	21.9522	18.0248	10.4974	68.2817	29.689	33.8358	27.9446	18.6098	27.1379	26.882
