# Supplementary material for: Time-Course Study of the Transcriptome of Peripheral Blood Mononuclear Cells (PBMCs) from Sheep Infected with Fasciola hepatica
Source: PLoS One. 2016 Jul 20;11(7):e0159194. doi: 10.1371/journal.pone.0159194 (PMC4954650; doi:10.1371/journal.pone.0159194)
Supplement: S6 Table — (XLSX) [file pone.0159194.s007.xlsx]

## Sheet: Sheet1
S6 Table. List of DOWN-regulated genes and TPM (transcripts per milion) values in PBMCs from sheep at 8 weeks post infection with Fasciola hepatica
			Pre infection time					2 weeks post infection					8 weeks post infection
Ensembl Transcript ID	Gene name	Description	T0_inf_1	T0_inf_2	T0_inf_3	T0_inf_4	Average_T0_inf	T1_inf_1	T1_inf_2	T1_inf_3	T1_inf_4	Average_T1_inf	T2_inf_1	T2_inf_2	T2_inf_3	T2_inf_4	Average_T2_inf
ENSOART00000001087	EXOC6	exocyst complex component 6 [Source:HGNC Symbol;Acc:HGNC:23196]	5.9821	5.25989	3.69883	0	3.73521	0	0	0	0	0	0	0	0	1.50207	0.375517
ENSOART00000001216	GIMAP7	Uncharacterized protein [Source:UniProtKB/TrEMBL;Acc:W5NSP0]	25.2079	71.3728	33.5945	11.9641	35.5348	32.1284	11.473	11.2063	9.38481	16.0481	10.4583	17.0655	12.5661	13.2708	13.3402
ENSOART00000001238	ABCC4	Uncharacterized protein [Source:UniProtKB/TrEMBL;Acc:W5NSR1]	3.75364	52.2565	18.3645	3.76435	19.5348	42.5391	5.25906	4.63034	3.95745	14.0965	0.420133	20.3487	0.531709	3.44547	6.18649
ENSOART00000001564	GIMAP7	Uncharacterized protein [Source:UniProtKB/TrEMBL;Acc:W5NTM9]	327.83	903.988	449.434	121.959	450.803	440.919	195.261	178.381	116.952	232.878	130.887	242.698	193.861	138.051	176.374
ENSOART00000002270	CYP4F3	cytochrome P450 family 4 subfamily F member 3 [Source:HGNC Symbol;Acc:HGNC:2646]	47.8568	113.875	79.6888	48.4857	72.4765	83.1938	49.5057	27.963	62.0252	55.6719	20.5565	73.0982	14.0814	9.2834	29.2549
ENSOART00000003361	RASAL3	RAS protein activator like 3 [Source:HGNC Symbol;Acc:HGNC:26129]	10.0747	12.006	4.94957	10.7583	9.44713	5.72884	17.8044	2.29254	3.26647	7.27306	2.46078	2.90333	3.64221	2.02082	2.75679
ENSOART00000004922	SOD2	superoxide dismutase 2, mitochondrial [Source:RefSeq peptide;Acc:NP_001267632]	104.17	388.722	229.327	154.601	219.205	385.03	504.135	269.117	231.58	347.466	171.189	186.455	79.3842	71.7044	127.183
ENSOART00000010206	FBXL5	F-box and leucine-rich repeat protein 5 [Source:HGNC Symbol;Acc:HGNC:13602]	0	5.27447	3.96576	5.35817	3.6496	8.08235	0	0	0	2.02059	0	0	0	0	0
ENSOART00000010374	MARCKS	myristoylated alanine-rich protein kinase C substrate [Source:HGNC Symbol;Acc:HGNC:6759]	36.4264	71.1033	43.5699	45.9796	49.2698	46.4337	35.6088	25.3537	41.8108	37.3018	29.4544	30.7129	6.25645	6.78253	18.3016
ENSOART00000012326	PREP	prolyl endopeptidase [Source:HGNC Symbol;Acc:HGNC:9358]	0	6.50566	6.13929	8.47242	5.27934	3.24132	0	0	5.50274	2.18601	0	0	0	0	0
ENSOART00000017033	POC1B	POC1 centriolar protein B [Source:HGNC Symbol;Acc:HGNC:30836]	4.80432	6.65136	4.46147	0.524283	4.11036	2.5294	1.38087	0	1.29402	1.30107	1.03533	1.13939	0	2.98091	1.28891
ENSOART00000017425	IRG1	immunoresponsive 1 homolog (mouse) [Source:HGNC Symbol;Acc:HGNC:33904]	49.6447	42.1229	44.6071	35.7037	43.0196	31.986	20.2577	24.4035	34.9261	27.8933	23.0773	32.7553	11.2191	13.3792	20.1077
ENSOART00000019715		Uncharacterized protein [Source:UniProtKB/TrEMBL;Acc:W5Q9Q3]	185.191	124.3	33.6403	178.078	130.302	28.6777	205.089	38.6867	60.5176	83.2426	73.4633	33.0761	35.0396	37.9233	44.8756
